# Supplementary material for: ﻿Two new species of Itaphlebia (Insecta, Mecoptera, Nannochoristidae) from the late Middle Jurassic of China
Source: Zookeys. 2022 Jun 24;1108:175–88. doi: 10.3897/zookeys.1108.85378 (PMC9848664; doi:10.3897/zookeys.1108.85378)
Supplement: XML Treatment for Itaphlebia [file zookeys.1108.85378-treatment1.xml]

<!DOCTYPE tp:taxon-treatment
  PUBLIC "-//TaxonX//DTD Taxonomic Treatment Publishing DTD v0 20100105//EN" "tax-treatment-NSO.dtd">
<tp:taxon-treatment xmlns:tp="http://www.plazi.org/taxpub"><tp:treatment-meta><kwd-group><label>Taxon classification</label><kwd>
              <named-content content-type="kingdom">Animalia</named-content>
            </kwd><kwd>
              <named-content content-type="order">Mecoptera</named-content>
            </kwd><kwd>
              <named-content content-type="family">Nannochoristidae</named-content>
            </kwd></kwd-group><mixed-citation publication-type="journal"><person-group><name><surname>Cao</surname><given-names>Yizi</given-names></name><name><surname>Lin</surname><given-names>Xiaodan</given-names></name><name><surname>Shih</surname><given-names>Chungkun</given-names></name><name><surname>Ren</surname><given-names>Dong</given-names></name></person-group><article-title>﻿Two new species of <italic><tp:taxon-name><tp:taxon-name-part taxon-name-part-type="genus" reg="Itaphlebia">Itaphlebia</tp:taxon-name-part></tp:taxon-name></italic> (<tp:taxon-name><tp:taxon-name-part taxon-name-part-type="class">Insecta</tp:taxon-name-part></tp:taxon-name>, <tp:taxon-name><tp:taxon-name-part taxon-name-part-type="order">Mecoptera</tp:taxon-name-part></tp:taxon-name>, <tp:taxon-name><tp:taxon-name-part taxon-name-part-type="family">Nannochoristidae</tp:taxon-name-part></tp:taxon-name>) from the late Middle Jurassic of China</article-title><source>Zookeys</source><day>24</day><month>06</month><year>2022</year><volume>1108</volume><fpage>175</fpage><lpage>188</lpage><pub-id pub-id-type="doi">10.3897/zookeys.1108.85378</pub-id></mixed-citation></tp:treatment-meta><tp:nomenclature><label>﻿Genus</label><tp:taxon-name>
            <object-id xmlns:xlink="http://www.w3.org/1999/xlink" content-type="arpha" xlink:type="simple">CCE7BB9C-C408-5340-A58A-B29C53F40E22</object-id>
            <tp:taxon-name-part taxon-name-part-type="genus" reg="Itaphlebia">Itaphlebia</tp:taxon-name-part>
          </tp:taxon-name><tp:taxon-authority>Sukatsheva, 1985</tp:taxon-authority><tp:nomenclature-citation-list><tp:nomenclature-citation><tp:taxon-name>
                <tp:taxon-name-part taxon-name-part-type="genus" reg="Chrysopanorpa">Chrysopanorpa</tp:taxon-name-part>
              </tp:taxon-name><comment>Ren, 1995, p. 91.</comment></tp:nomenclature-citation><tp:nomenclature-citation><tp:taxon-name>
                <tp:taxon-name-part taxon-name-part-type="genus" reg="Netropanorpodes">Netropanorpodes</tp:taxon-name-part>
              </tp:taxon-name><comment>Sun, Ren &amp; Shih, 2007, p. 867.</comment></tp:nomenclature-citation><tp:nomenclature-citation><tp:taxon-name>
                <tp:taxon-name-part taxon-name-part-type="genus" reg="Stylopanorpodes">Stylopanorpodes</tp:taxon-name-part>
              </tp:taxon-name><comment>Sun, Ren &amp; Shih, 2007, p. 865.</comment></tp:nomenclature-citation><tp:nomenclature-citation><tp:taxon-name>
                <tp:taxon-name-part taxon-name-part-type="genus" reg="Protochoristella">Protochoristella</tp:taxon-name-part>
              </tp:taxon-name><comment>Sun, Ren &amp; Shih, 2007, p. 405.</comment></tp:nomenclature-citation></tp:nomenclature-citation-list></tp:nomenclature><tp:treatment-sec sec-type="diagnosis" id="SECID0EJNAC"><title>Diagnosis.</title><p>Small to moderately-sized insect (forewing length 5.1–15.4 mm); body slender; wing nearly oval or rounded apically. Forewing: Sc with two or three branches ending at C; Rs (R<sub>2</sub> to R<sub>5</sub>) origination distad of M origination; Rs forking with four (in some cases with five) branches; M forking with four (in some cases with five) branches. Hind wing: Sc simple and short, terminating at C well before pterostigma; Rs forking with four branches; M forking with four branches (in some cases with five).</p></tp:treatment-sec><tp:treatment-sec sec-type="type species" id="SECID0ETNAC"><title>Type species.</title><p><italic><tp:taxon-name><tp:taxon-name-part taxon-name-part-type="genus" reg="Itaphlebia">Itaphlebia</tp:taxon-name-part><tp:taxon-name-part taxon-name-part-type="species" reg="completa">completa</tp:taxon-name-part></tp:taxon-name></italic> Sukatsheva, 1985</p></tp:treatment-sec><tp:treatment-sec sec-type="Species included" id="SECID0EEOAC"><title>Species included.</title><p>Type species, <italic><tp:taxon-name><tp:taxon-name-part taxon-name-part-type="genus" reg="Itaphlebia">I.</tp:taxon-name-part><tp:taxon-name-part taxon-name-part-type="species" reg="ruderalis">ruderalis</tp:taxon-name-part></tp:taxon-name></italic> comb. (= <italic><tp:taxon-name><tp:taxon-name-part taxon-name-part-type="genus" reg="Chrysopanorpa">Chrysopanorpa</tp:taxon-name-part><tp:taxon-name-part taxon-name-part-type="species" reg="ruderalis">ruderalis</tp:taxon-name-part></tp:taxon-name></italic> Ren, 1995 = <italic><tp:taxon-name><tp:taxon-name-part taxon-name-part-type="genus" reg="Stylopanorpodes">Stylopanorpodes</tp:taxon-name-part><tp:taxon-name-part taxon-name-part-type="species" reg="eurypterus">eurypterus</tp:taxon-name-part></tp:taxon-name></italic> Sun, Ren &amp; Shih, 2007 = <italic><tp:taxon-name><tp:taxon-name-part taxon-name-part-type="genus" reg="Protochoristella">Protochoristella</tp:taxon-name-part><tp:taxon-name-part taxon-name-part-type="species" reg="formosa">formosa</tp:taxon-name-part></tp:taxon-name></italic> Sun, Ren &amp; Shih, 2007), <italic><tp:taxon-name><tp:taxon-name-part taxon-name-part-type="genus" reg="Itaphlebia">I.</tp:taxon-name-part><tp:taxon-name-part taxon-name-part-type="species" reg="jeniseica">jeniseica</tp:taxon-name-part></tp:taxon-name></italic> Novokshonov, 1997 (= <italic><tp:taxon-name><tp:taxon-name-part taxon-name-part-type="genus" reg="Netropanorpodes">Netropanorpodes</tp:taxon-name-part><tp:taxon-name-part taxon-name-part-type="species" reg="sentosus">sentosus</tp:taxon-name-part></tp:taxon-name></italic> Sun, Ren &amp; Shih, 2007), <italic><tp:taxon-name><tp:taxon-name-part taxon-name-part-type="genus" reg="Itaphlebia">I.</tp:taxon-name-part><tp:taxon-name-part taxon-name-part-type="species" reg="multa">multa</tp:taxon-name-part></tp:taxon-name></italic> Novokshonov, 1997 (= <italic><tp:taxon-name><tp:taxon-name-part taxon-name-part-type="genus" reg="Protochoristella">Protochoristella</tp:taxon-name-part><tp:taxon-name-part taxon-name-part-type="species" reg="polyneura">polyneura</tp:taxon-name-part></tp:taxon-name></italic> Sun, Ren &amp; Shih, 2007), <italic><tp:taxon-name><tp:taxon-name-part taxon-name-part-type="genus" reg="Itaphlebia">I.</tp:taxon-name-part><tp:taxon-name-part taxon-name-part-type="species" reg="reducta">reducta</tp:taxon-name-part></tp:taxon-name></italic> Novokshonov, 1997, <italic><tp:taxon-name><tp:taxon-name-part taxon-name-part-type="genus" reg="Itaphlebia">I.</tp:taxon-name-part><tp:taxon-name-part taxon-name-part-type="species" reg="sharovi">sharovi</tp:taxon-name-part></tp:taxon-name></italic> Novokshonov, 1997, <italic><tp:taxon-name><tp:taxon-name-part taxon-name-part-type="genus" reg="Itaphlebia">I.</tp:taxon-name-part><tp:taxon-name-part taxon-name-part-type="species" reg="generosa">generosa</tp:taxon-name-part></tp:taxon-name></italic> Novokshonov &amp; Sukatsheva, 2003, <italic><tp:taxon-name><tp:taxon-name-part taxon-name-part-type="genus" reg="Itaphlebia">I.</tp:taxon-name-part><tp:taxon-name-part taxon-name-part-type="species" reg="decorosa">decorosa</tp:taxon-name-part></tp:taxon-name></italic> comb. (= <italic><tp:taxon-name><tp:taxon-name-part taxon-name-part-type="genus" reg="Netropanorpodes">Netropanorpodes</tp:taxon-name-part><tp:taxon-name-part taxon-name-part-type="species" reg="decorosus">decorosus</tp:taxon-name-part></tp:taxon-name></italic> Sun, Ren &amp; Shih, 2007), <italic><tp:taxon-name><tp:taxon-name-part taxon-name-part-type="genus" reg="Itaphlebia">I.</tp:taxon-name-part><tp:taxon-name-part taxon-name-part-type="species" reg="exquisita">exquisita</tp:taxon-name-part></tp:taxon-name></italic> Liu, Zhao &amp; Ren, 2010, <italic><tp:taxon-name><tp:taxon-name-part taxon-name-part-type="genus" reg="Itaphlebia">I.</tp:taxon-name-part><tp:taxon-name-part taxon-name-part-type="species" reg="laeta">laeta</tp:taxon-name-part></tp:taxon-name></italic> Liu, Zhao &amp; Ren, 2010, <italic><tp:taxon-name><tp:taxon-name-part taxon-name-part-type="genus" reg="Itaphlebia">I.</tp:taxon-name-part><tp:taxon-name-part taxon-name-part-type="species" reg="longiovata">longiovata</tp:taxon-name-part></tp:taxon-name></italic> Cao, Shih, Bashkuev &amp; Ren, 2015, <italic><tp:taxon-name><tp:taxon-name-part taxon-name-part-type="genus" reg="Itaphlebia">I.</tp:taxon-name-part><tp:taxon-name-part taxon-name-part-type="species" reg="amoena">amoena</tp:taxon-name-part></tp:taxon-name></italic> Cao, Shih, Bashkuev &amp; Ren, 2015, <italic><tp:taxon-name><tp:taxon-name-part taxon-name-part-type="genus" reg="Itaphlebia">I.</tp:taxon-name-part><tp:taxon-name-part taxon-name-part-type="species" reg="procera">procera</tp:taxon-name-part></tp:taxon-name></italic> sp. nov. and <italic><tp:taxon-name><tp:taxon-name-part taxon-name-part-type="genus" reg="Itaphlebia">I.</tp:taxon-name-part><tp:taxon-name-part taxon-name-part-type="species" reg="elegana">elegana</tp:taxon-name-part></tp:taxon-name></italic> sp. nov.</p></tp:treatment-sec></tp:taxon-treatment>
