# Supplementary material for: ﻿Two new species of Itaphlebia (Insecta, Mecoptera, Nannochoristidae) from the late Middle Jurassic of China
Source: Zookeys. 2022 Jun 24;1108:175–88. doi: 10.3897/zookeys.1108.85378 (PMC9848664; doi:10.3897/zookeys.1108.85378)
Supplement: XML Treatment for Itaphlebia procera [file zookeys.1108.85378-treatment2.xml]

<!DOCTYPE tp:taxon-treatment
  PUBLIC "-//TaxonX//DTD Taxonomic Treatment Publishing DTD v0 20100105//EN" "tax-treatment-NSO.dtd">
<tp:taxon-treatment xmlns:tp="http://www.plazi.org/taxpub"><tp:treatment-meta><kwd-group><label>Taxon classification</label><kwd>
              <named-content content-type="kingdom">Animalia</named-content>
            </kwd><kwd>
              <named-content content-type="order">Mecoptera</named-content>
            </kwd><kwd>
              <named-content content-type="family">Nannochoristidae</named-content>
            </kwd></kwd-group><mixed-citation publication-type="journal"><person-group><name><surname>Cao</surname><given-names>Yizi</given-names></name><name><surname>Lin</surname><given-names>Xiaodan</given-names></name><name><surname>Shih</surname><given-names>Chungkun</given-names></name><name><surname>Ren</surname><given-names>Dong</given-names></name></person-group><article-title>﻿Two new species of <italic><tp:taxon-name><tp:taxon-name-part taxon-name-part-type="genus" reg="Itaphlebia">Itaphlebia</tp:taxon-name-part></tp:taxon-name></italic> (<tp:taxon-name><tp:taxon-name-part taxon-name-part-type="class">Insecta</tp:taxon-name-part></tp:taxon-name>, <tp:taxon-name><tp:taxon-name-part taxon-name-part-type="order">Mecoptera</tp:taxon-name-part></tp:taxon-name>, <tp:taxon-name><tp:taxon-name-part taxon-name-part-type="family">Nannochoristidae</tp:taxon-name-part></tp:taxon-name>) from the late Middle Jurassic of China</article-title><source>Zookeys</source><day>24</day><month>06</month><year>2022</year><volume>1108</volume><fpage>175</fpage><lpage>188</lpage><pub-id pub-id-type="doi">10.3897/zookeys.1108.85378</pub-id></mixed-citation></tp:treatment-meta><tp:nomenclature><label>﻿</label><tp:taxon-name>
            <object-id xmlns:xlink="http://www.w3.org/1999/xlink" content-type="arpha" xlink:type="simple">7788B6F9-9FBF-5090-9E82-F05D7FD465B3</object-id>
            <tp:taxon-name-part taxon-name-part-type="genus" reg="Itaphlebia">Itaphlebia</tp:taxon-name-part>
            <tp:taxon-name-part taxon-name-part-type="species" reg="procera">procera</tp:taxon-name-part>
            <object-id xmlns:xlink="http://www.w3.org/1999/xlink" content-type="zoobank" xlink:type="simple">https://zoobank.org/3771FB50-DDB5-45CA-968A-8DC60CE923CF</object-id>
          </tp:taxon-name><tp:taxon-authority>Cao, Shih &amp; Ren</tp:taxon-authority><tp:taxon-status xmlns:xlink="http://www.w3.org/1999/xlink" xlink:type="simple">sp. nov.</tp:taxon-status><xref ref-type="fig" rid="F1">Figs 1</xref><xref ref-type="fig" rid="F2">, 2</xref></tp:nomenclature><tp:treatment-sec sec-type="etymology" id="SECID0EOGAE"><title>Etymology.</title><p>The specific name is derived from the Latin adjective “procerus”, indicating the relatively large body size.</p></tp:treatment-sec><tp:treatment-sec sec-type="type material" id="SECID0ETGAE"><title>Type material.</title><p><bold><italic>Holotype</italic></bold>: sex unknown, No. CNU-MEC-NN2009273 (Fig. <xref ref-type="fig" rid="F1">1</xref>), preserved in dorsal view, head and thorax well-preserved, with four wings partly preserved, veins of right forewing mostly discernible. <bold><italic>Paratype</italic></bold>: sex unknown, No. CNU-MEC-NN2009168 (Fig. <xref ref-type="fig" rid="F2">2</xref>), preserved in lateral view, body partly preserved, only one forewing venation clearly discernible.</p><fig id="F1" position="float" orientation="portrait"><object-id xmlns:xlink="http://www.w3.org/1999/xlink" content-type="doi" xlink:type="simple">10.3897/zookeys.1108.85378.figure1</object-id><object-id xmlns:xlink="http://www.w3.org/1999/xlink" content-type="arpha" xlink:type="simple">B627831B-7475-53A5-8FA7-D9B237026CEE</object-id><label>Figure 1.</label><caption><p><italic><tp:taxon-name><tp:taxon-name-part taxon-name-part-type="genus" reg="Itaphlebia">Itaphlebia</tp:taxon-name-part><tp:taxon-name-part taxon-name-part-type="species" reg="procera">procera</tp:taxon-name-part></tp:taxon-name></italic> sp. nov., holotype, CNU-MEC-NN2009273 <bold>A</bold> photograph of holotype <bold>B</bold> line drawing of holotype <bold>C</bold> line drawing of right forewing <bold>D</bold> photograph of right wing. Scale bars: 1 mm (<bold>A–D</bold>).</p></caption><graphic xmlns:xlink="http://www.w3.org/1999/xlink" xlink:href="zookeys-1108-175_article-85378__-g001.jpg" position="float" orientation="portrait" xlink:type="simple" id="oo_705944.jpg"><uri content-type="original_file" xlink:type="simple">https://binary.pensoft.net/fig/705944</uri></graphic></fig><fig id="F2" position="float" orientation="portrait"><object-id xmlns:xlink="http://www.w3.org/1999/xlink" content-type="doi" xlink:type="simple">10.3897/zookeys.1108.85378.figure2</object-id><object-id xmlns:xlink="http://www.w3.org/1999/xlink" content-type="arpha" xlink:type="simple">1F3DC565-E7DB-5FEA-847E-B93FAF087C50</object-id><label>Figure 2.</label><caption><p><italic><tp:taxon-name><tp:taxon-name-part taxon-name-part-type="genus" reg="Itaphlebia">Itaphlebia</tp:taxon-name-part><tp:taxon-name-part taxon-name-part-type="species" reg="procera">procera</tp:taxon-name-part></tp:taxon-name></italic> sp. nov., paratype, CNU-MEC-NN2009168 <bold>A</bold> photograph of paratype <bold>B</bold> photograph of wings <bold>C</bold> line drawing of forewing. Scale bars: 1 mm (<bold>A–C</bold>).</p></caption><graphic xmlns:xlink="http://www.w3.org/1999/xlink" xlink:href="zookeys-1108-175_article-85378__-g002.jpg" position="float" orientation="portrait" xlink:type="simple" id="oo_705945.jpg"><uri content-type="original_file" xlink:type="simple">https://binary.pensoft.net/fig/705945</uri></graphic></fig></tp:treatment-sec><tp:treatment-sec sec-type="Locality and horizon" id="SECID0ELJAE"><title>Locality and horizon.</title><p>All specimens were collected from the Jiulongshan Formation, latest Middle Jurassic age (Bathonian–Callovian boundary interval) from Daohugou Village, Ningcheng County, Inner Mongolia Autonomous Region in China.</p></tp:treatment-sec><tp:treatment-sec sec-type="diagnosis" id="SECID0EQJAE"><title>Diagnosis.</title><p>Body size ca 10 mm. On forewing, Sc forking with three branches; R<sub>2+3</sub> forking before M<sub>1+2</sub>; crossvein r<sub>4</sub>-r<sub>5</sub> before crossvein r<sub>5</sub>-m<sub>1</sub>; Cu<sub>1</sub>+M forking before the crossvein cu<sub>1</sub>-cu<sub>2</sub>; and crossvein cu<sub>1</sub>-m<sub>4</sub> after M<sub>3+4</sub> forking.</p></tp:treatment-sec><tp:treatment-sec sec-type="description" id="SECID0EOKAE"><title>Description.</title><p>Mainly based on Holotype, unless indicated as paratype.</p><p><bold><italic>Head</italic></bold>: Oval with large compound eyes. Antenna partially preserved, filiform with 33 and 27 segments as preserved respectively. Vertex of the head raised, mouthparts long and slender.</p><p><bold><italic>Thorax</italic></bold>: Long and relatively well-preserved, pronotum (width 0.5 mm, length 0.25 mm), mesonotum (width 1.5 mm, length 1.25 mm), metanotum (width 1.25 mm, length 1.4 mm) and scutellum (heavy shadowed) clearly discernible.</p><p><bold><italic>Leg</italic></bold>: Leg barely preserved and slender, tibia longer than femur, surfaces of all legs densely covered with short and irregularly arranged setae.</p><p><bold><italic>Wing</italic></bold>: Forewing: Long and oval, basal part of the wing narrow, gradually broadening from the base toward the apex. Right forewing with the anterior area broad, a distinct pterostigma present; Sc with 3 branches, Sc<sub>1</sub> and Sc<sub>2</sub> ending at C before the middle of the wing length, Sc<sub>3</sub> terminated at C right near pterostigmal area; R forking before Sc<sub>2</sub>, Rs forking with 4 branches, one short crossvein sc-r before pterostigma, crossvein r<sub>1</sub>-r<sub>2</sub> under the pterostigma, approximately near the forking of R<sub>2+3</sub>, crossvein r<sub>3</sub>-r<sub>4</sub> after the level of the crossvein r<sub>1</sub>-r<sub>2</sub>, R<sub>2+3</sub> 4 times as long as R<sub>4+5</sub>, crossvein r<sub>5</sub>-m<sub>1+2</sub> emerged after the forking of R<sub>4+5</sub>, oblique crossvein r<sub>5</sub>-m<sub>1</sub> present after the crossvein r<sub>4</sub>-r<sub>5</sub>; conspicuous thyridium at the forking of M; M with 4 branches, M<sub>3+4</sub> divided beyond the forking of M<sub>1+2</sub>; straight crossvein m<sub>1+2</sub>-m<sub>3</sub> between M<sub>1+2</sub> and M<sub>3</sub>, near the forking of M<sub>1+2</sub>; crossvein m-cu<sub>1</sub> after the forking of M<sub>3+4</sub>, somewhat S-shaped; Cu<sub>1</sub> coalesced with M for a long distance and separated from M after the crossvein cu<sub>1</sub>-cu<sub>2</sub>; A<sub>1</sub> and A<sub>2</sub> are almost parallel; crossvein a<sub>1</sub>-a<sub>2</sub> after the level as the base of Cu<sub>1</sub>; A<sub>3</sub> absent. Hind wing: Shorter than forewing; the pterostigma slightly darkened. Sc simple, terminated at C in the first one third of wing, one crossvein c-r<sub>1</sub> present at half-length of hind wing; R<sub>1</sub> under pterostigma and connected with C by a short crossvein c-r<sub>1</sub>; posterior and anal margins in hind wings not preserved.</p><p><bold><italic>Abdomen</italic></bold>: With six visible large abdominal segments, segments II–IV and segment VI distinctly smaller than segment V, the distal segments not preserved.</p></tp:treatment-sec><tp:treatment-sec sec-type="remarks" id="SECID0EIOAE"><title>Remarks.</title><p>The new species shows great differences from other species of <italic><tp:taxon-name><tp:taxon-name-part taxon-name-part-type="genus" reg="Itaphlebia">Itaphlebia</tp:taxon-name-part></tp:taxon-name></italic> in having relatively moderate body size, a broader thoracic notum and the presence and position of the crossvein r<sub>5</sub>-m<sub>1</sub> that is in a more distal position than in other species, which is also a new finding for nannochoristid venation. So far, we have found two specimens of the new species, of which characters appear to be stable and therefore sufficient for establishing a new species.</p></tp:treatment-sec><tp:treatment-sec sec-type="description" id="SECID0EZOAE"><title>Measurements</title><p><bold>(in mm). <italic>Holotype</italic></bold>: No. CNU-MEC-NN2009273: head length 0.7 (excluding the antenna), head maximum width 1.0 (excluding the antenna), thorax length ca 3.0, thorax maximum width 1.9, forewing length 9.4, hind wing length 7.5 (all as preserved). <bold><italic>Paratype</italic></bold>: No. CNU-MEC-NN2009168: forewing length 11.5, forewing maximum width 4.4 (all as preserved).</p></tp:treatment-sec></tp:taxon-treatment>
