# Supplementary material for: ﻿Two new species of Itaphlebia (Insecta, Mecoptera, Nannochoristidae) from the late Middle Jurassic of China
Source: Zookeys. 2022 Jun 24;1108:175–88. doi: 10.3897/zookeys.1108.85378 (PMC9848664; doi:10.3897/zookeys.1108.85378)
Supplement: XML Treatment for Itaphlebia elegana [file zookeys.1108.85378-treatment3.xml]

<!DOCTYPE tp:taxon-treatment
  PUBLIC "-//TaxonX//DTD Taxonomic Treatment Publishing DTD v0 20100105//EN" "tax-treatment-NSO.dtd">
<tp:taxon-treatment xmlns:tp="http://www.plazi.org/taxpub"><tp:treatment-meta><kwd-group><label>Taxon classification</label><kwd>
              <named-content content-type="kingdom">Animalia</named-content>
            </kwd><kwd>
              <named-content content-type="order">Mecoptera</named-content>
            </kwd><kwd>
              <named-content content-type="family">Nannochoristidae</named-content>
            </kwd></kwd-group><mixed-citation publication-type="journal"><person-group><name><surname>Cao</surname><given-names>Yizi</given-names></name><name><surname>Lin</surname><given-names>Xiaodan</given-names></name><name><surname>Shih</surname><given-names>Chungkun</given-names></name><name><surname>Ren</surname><given-names>Dong</given-names></name></person-group><article-title>﻿Two new species of <italic><tp:taxon-name><tp:taxon-name-part taxon-name-part-type="genus" reg="Itaphlebia">Itaphlebia</tp:taxon-name-part></tp:taxon-name></italic> (<tp:taxon-name><tp:taxon-name-part taxon-name-part-type="class">Insecta</tp:taxon-name-part></tp:taxon-name>, <tp:taxon-name><tp:taxon-name-part taxon-name-part-type="order">Mecoptera</tp:taxon-name-part></tp:taxon-name>, <tp:taxon-name><tp:taxon-name-part taxon-name-part-type="family">Nannochoristidae</tp:taxon-name-part></tp:taxon-name>) from the late Middle Jurassic of China</article-title><source>Zookeys</source><day>24</day><month>06</month><year>2022</year><volume>1108</volume><fpage>175</fpage><lpage>188</lpage><pub-id pub-id-type="doi">10.3897/zookeys.1108.85378</pub-id></mixed-citation></tp:treatment-meta><tp:nomenclature><label>﻿</label><tp:taxon-name>
            <object-id xmlns:xlink="http://www.w3.org/1999/xlink" content-type="arpha" xlink:type="simple">FFD78591-41C3-5252-807D-8FA4EB7B719C</object-id>
            <tp:taxon-name-part taxon-name-part-type="genus" reg="Itaphlebia">Itaphlebia</tp:taxon-name-part>
            <tp:taxon-name-part taxon-name-part-type="species" reg="elegana">elegana</tp:taxon-name-part>
            <object-id xmlns:xlink="http://www.w3.org/1999/xlink" content-type="zoobank" xlink:type="simple">https://zoobank.org/3D8414C6-F617-4F7B-BC84-13330D7A5A5D</object-id>
          </tp:taxon-name><tp:taxon-authority>Cao, Shih &amp; Ren</tp:taxon-authority><tp:taxon-status xmlns:xlink="http://www.w3.org/1999/xlink" xlink:type="simple">sp. nov.</tp:taxon-status><xref ref-type="fig" rid="F3">Figs 3</xref><xref ref-type="fig" rid="F4">, 4</xref><xref ref-type="fig" rid="F5">, 5</xref></tp:nomenclature><tp:treatment-sec sec-type="etymology" id="SECID0E3QAE"><title>Etymology.</title><p>The specific name is from Latin adjective “elegans”, referring to the elegant body posture.</p></tp:treatment-sec><tp:treatment-sec sec-type="type material" id="SECID0EBRAE"><title>Type material.</title><p><bold><italic>Holotype</italic></bold>: female, No. CNU-MEC-NN2008228 p/c (Fig. <xref ref-type="fig" rid="F3">3</xref>), preserved in lateral view, thorax partly preserved, abdomen well-preserved, with four wings partly preserved, veins of one forewing mostly discernible, veins of one hind wing relatively discernible. <bold><italic>Paratypes</italic></bold>: sex unknown, No. CNU-MEC-NN2015026 (Fig. <xref ref-type="fig" rid="F4">4</xref>), preserved in ventral view, thorax and abdomen partly preserved, only right forewing venation clearly discernible; female, CNU-MEC-NN2016020 p/c (Fig. <xref ref-type="fig" rid="F5">5</xref>), body nearly complete but not well-preserved, forewing venation partly discernible.</p><fig id="F3" position="float" orientation="portrait"><object-id xmlns:xlink="http://www.w3.org/1999/xlink" content-type="doi" xlink:type="simple">10.3897/zookeys.1108.85378.figure3</object-id><object-id xmlns:xlink="http://www.w3.org/1999/xlink" content-type="arpha" xlink:type="simple">1AB11CC5-E89C-570E-8650-691BB3765988</object-id><label>Figure 3.</label><caption><p><italic><tp:taxon-name><tp:taxon-name-part taxon-name-part-type="genus" reg="Itaphlebia">Itaphlebia</tp:taxon-name-part><tp:taxon-name-part taxon-name-part-type="species" reg="elegana">elegana</tp:taxon-name-part></tp:taxon-name></italic> sp. nov., holotype, CNU-MEC-NN2008228 p/c. <bold>A</bold> photograph of part <bold>B</bold> enlarged details of basal forewing of part, anal veins with long and robust setae (under alcohol) <bold>C</bold> enlarged details of basal hind wing of counterpart (under alcohol) <bold>D</bold> photograph of counterpart <bold>E</bold> line drawing of counterpart <bold>F</bold> Line drawing of forewing of part, anal veins with long and robust setae <bold>G</bold> line drawing of hind wing of counterpart. Scale bars: 1 mm (<bold>A–G</bold>).</p></caption><graphic xmlns:xlink="http://www.w3.org/1999/xlink" xlink:href="zookeys-1108-175_article-85378__-g003.jpg" position="float" orientation="portrait" xlink:type="simple" id="oo_705946.jpg"><uri content-type="original_file" xlink:type="simple">https://binary.pensoft.net/fig/705946</uri></graphic></fig><fig id="F4" position="float" orientation="portrait"><object-id xmlns:xlink="http://www.w3.org/1999/xlink" content-type="doi" xlink:type="simple">10.3897/zookeys.1108.85378.figure4</object-id><object-id xmlns:xlink="http://www.w3.org/1999/xlink" content-type="arpha" xlink:type="simple">B41BB4E4-A054-5AD4-B64D-04329FC3902A</object-id><label>Figure 4.</label><caption><p><italic><tp:taxon-name><tp:taxon-name-part taxon-name-part-type="genus" reg="Itaphlebia">Itaphlebia</tp:taxon-name-part><tp:taxon-name-part taxon-name-part-type="species" reg="elegana">elegana</tp:taxon-name-part></tp:taxon-name></italic> sp. nov., paratype, CNU-MEC-NN2015026 <bold>A</bold> photograph of paratype <bold>B</bold> enlarged details of base of right forewing (under alcohol) <bold>C</bold> enlarged details of base of left forewing (under alcohol) <bold>D</bold> line drawing of right forewing <bold>E</bold> line drawing of left forewing. Scale bars: 1 mm (<bold>A–E</bold>).</p></caption><graphic xmlns:xlink="http://www.w3.org/1999/xlink" xlink:href="zookeys-1108-175_article-85378__-g004.jpg" position="float" orientation="portrait" xlink:type="simple" id="oo_705947.jpg"><uri content-type="original_file" xlink:type="simple">https://binary.pensoft.net/fig/705947</uri></graphic></fig><fig id="F5" position="float" orientation="portrait"><object-id xmlns:xlink="http://www.w3.org/1999/xlink" content-type="doi" xlink:type="simple">10.3897/zookeys.1108.85378.figure5</object-id><object-id xmlns:xlink="http://www.w3.org/1999/xlink" content-type="arpha" xlink:type="simple">48CC9A6D-7AFF-5B94-A321-0DE9CE00D4B0</object-id><label>Figure 5.</label><caption><p><italic><tp:taxon-name><tp:taxon-name-part taxon-name-part-type="genus" reg="Itaphlebia">Itaphlebia</tp:taxon-name-part><tp:taxon-name-part taxon-name-part-type="species" reg="elegana">elegana</tp:taxon-name-part></tp:taxon-name></italic> sp. nov., paratype, CNU-MEC-NN2016020 p/c. <bold>A</bold> photograph of part of paratype <bold>B</bold> enlarged details of base of forewing of counterpart of paratype (under alcohol) <bold>C</bold> photograph of right forewing of part <bold>D</bold> photograph of left forewing and part of hind wing of part <bold>E</bold> line drawing of right forewing <bold>F</bold> line drawing of left forewing and part of hind wing. Scale bars: 1 mm (<bold>A–F</bold>).</p></caption><graphic xmlns:xlink="http://www.w3.org/1999/xlink" xlink:href="zookeys-1108-175_article-85378__-g005.jpg" position="float" orientation="portrait" xlink:type="simple" id="oo_705948.jpg"><uri content-type="original_file" xlink:type="simple">https://binary.pensoft.net/fig/705948</uri></graphic></fig></tp:treatment-sec><tp:treatment-sec sec-type="Locality and horizon" id="SECID0ENVAE"><title>Locality and horizon.</title><p>All specimens were collected from the Jiulongshan Formation, latest Middle Jurassic age (Bathonian–Callovian boundary interval) from Daohugou Village, Ningcheng County, Inner Mongolia Autonomous Region in China.</p></tp:treatment-sec><tp:treatment-sec sec-type="diagnosis" id="SECID0ESVAE"><title>Diagnosis.</title><p>On forewing, costal area slightly broad; Sc forking with three branches; Rs (R<sub>2</sub> to R<sub>5</sub>) forking with five branches; R<sub>2+3</sub> forking before the crossvein r<sub>3</sub>-r<sub>4</sub>; R<sub>4+5</sub> forking before the crossvein r<sub>5</sub>-m<sub>1+2</sub>; crossvein cu<sub>1</sub>-cu<sub>2</sub> near the forking of Cu<sub>1</sub>+M, and crossvein cu<sub>1</sub>-m<sub>4</sub> far before M<sub>3+4</sub> forking. Long and robust setae present on anal veins of forewing.</p></tp:treatment-sec><tp:treatment-sec sec-type="description" id="SECID0EUWAE"><title>Description.</title><p>Mainly based on Holotype, unless indicated as paratype.</p><p><bold><italic>Thorax</italic></bold>: Incompletely preserved, setae discernible.</p><p><bold><italic>Wing</italic></bold>: Long and oval, basal part of the wing narrow, gradually broadening from the base toward the apex. Forewing with the basal part of C somewhat convex, anterior area slightly broad, pterostigma incompletely preserved; Sc with three branches, Sc<sub>1</sub> and Sc<sub>2</sub> ending at C before the middle of the wing length, Sc<sub>3</sub> near pterostigmal area; Rs forking with five branches, one short crossvein sc-r before pterostigma, crossvein r<sub>1</sub>-r<sub>2</sub> under the pterostigma, approximately near the forking of R<sub>2+3</sub>, crossvein r<sub>2+3</sub>-r<sub>4</sub> before crossvein sc-r, oblique crossvein r<sub>3</sub>-r<sub>4</sub> between R<sub>3</sub> and R<sub>4</sub>, R<sub>2+3</sub> four times as long as R<sub>4+5</sub>, R<sub>4</sub> forking with two branches (R<sub>4a</sub>, R<sub>4b</sub>), oblique crossvein r<sub>5</sub>-m<sub>1+2</sub> emerged after the forking of R<sub>4+5</sub>, crossvein r<sub>5</sub>-m<sub>1</sub> present before the crossvein r<sub>4</sub>-r<sub>5</sub>; conspicuous thyridium at the forking of M; M with four branches, M<sub>3+4</sub> divided beyond the forking of M<sub>1+2</sub>; straight crossvein m<sub>1+2</sub>-m<sub>3</sub> forking at the middle length of M<sub>1+2</sub>; crossvein m-cu<sub>1</sub> before the forking of M<sub>3+4</sub>; Cu<sub>1</sub> coalesced with M for a relatively short distance and separated from M near the crossvein cu<sub>1</sub>-cu<sub>2</sub>; long and robust setae present on veins A<sub>1</sub> and A<sub>2</sub>, A<sub>1</sub> and A<sub>2</sub> almost parallel; crossvein a<sub>1</sub>-a<sub>2</sub> at the same level of Cu<sub>1</sub>; A<sub>3</sub> absent. Hind wing shorter and broader than forewing; pterostigma preserved in hind wing. Sc simple, terminated at C in the first one third of wing; R<sub>1</sub> under pterostigma and connecting with C by a short crossvein c-r<sub>1</sub>, Rs with four branches, two crossveins between R<sub>2+3</sub> and R<sub>4</sub>. Anal margins in hind wings not preserved, several long and robust setae preserved.</p><p><bold><italic>Abdomen</italic></bold>: With 11 visible abdominal segments, segments VIII–XI distinctly smaller than segment VII, a pair of cerci at the end of abdomen, each one with three segments, setae discernible.</p></tp:treatment-sec><tp:treatment-sec sec-type="remarks" id="SECID0EK1AE"><title>Remarks.</title><p><italic><tp:taxon-name><tp:taxon-name-part taxon-name-part-type="genus" reg="Itaphlebia">Itaphlebia</tp:taxon-name-part><tp:taxon-name-part taxon-name-part-type="species" reg="elegana">elegana</tp:taxon-name-part></tp:taxon-name></italic> sp. nov. demonstrates an individual aberration of the sixth branch of R vein by the forking of R<sub>4</sub>, providing a character for understanding the evolution of wing venation. Although the hind wing has R with five branches, the diagnosis of <italic><tp:taxon-name><tp:taxon-name-part taxon-name-part-type="genus" reg="Itaphlebia">Itaphlebia</tp:taxon-name-part></tp:taxon-name></italic> should be revised to indicate that the forewing Rs forking with four or five branches. CNU-MEC-NN2008228 p/c has two crossveins between R<sub>1+2</sub> and R<sub>3+4</sub>, but only one crossvein is visible in CNU-MEC-NN2016020 p/c and CNU-MEC-NN2016026 p/c. Considering these three specimens have many similarities regarding other characters, we regard them as the same species. The difference in crossveins between R<sub>2+3</sub> and R<sub>4</sub> might have been due to the intraspecific difference or inheritable mutations.</p></tp:treatment-sec><tp:treatment-sec sec-type="description" id="SECID0EM2AE"><title>Measurements</title><p><bold>(in mm). <italic>Holotype</italic></bold>: female, No. CNU-MEC-NN2008228 p/c: Abdomen length 6.0, forewing length 9.4, hind wing length 7.5 (all as preserved). <bold><italic>Paratypes</italic></bold>: sex unknown, No. CNU-MEC-NN2015026: thorax length 1.8, thorax maximum width 1.1, forewing length 7.5, forewing maximum width 3.0 (all as preserved); female, CNU-MEC-NN2016020 p/c: head length 1.1 (excluding the antenna), head maximum width 0.8 (excluding the antenna), thorax length 2.2, thorax maximum width 1.7, forewing length 8.4, forewing maximum width 3.5 (all as preserved).</p></tp:treatment-sec></tp:taxon-treatment>
